# Supplementary material for: Chemical properties of superatomic Li3O clusters from a density functional theory perspective: formation of chloride and adsorption behavior on graphynes
Source: Phys Chem Chem Phys. 2024 Mar 19;26(15):11708–14. doi: 10.1039/d3cp05478k (PMC11022547; doi:10.1039/d3cp05478k)
Supplement: CP-026-D3CP05478K-s001 [file CP-026-D3CP05478K-s001.zip]

Archive with 11 entries (11 files):
- Li3O(Cl)-1.cif
- Li3O(Cl)-2.cif
- Li3O(Cl)-3.cif
- Li3O(F)-1.cif
- Li3O(F)-2.cif
- Li3O(F)-3.cif
- Li3O.cif
- Li3O@GDY.cif
- Li3O@GY.cif
- Na@GDY.cif
- Na@GY.cif
