# Supplementary material for: Chemical properties of superatomic Li3O clusters from a density functional theory perspective: formation of chloride and adsorption behavior on graphynes
Source: Phys Chem Chem Phys. 2024 Mar 19;26(15):11708–14. doi: 10.1039/d3cp05478k (PMC11022547; doi:10.1039/d3cp05478k)
Supplement: CP-026-D3CP05478K-s001 [file CP-026-D3CP05478K-s001.zip › Li3O(Cl)-3.cif]

data_Li3O(Cl)-3
_audit_creation_date              2024-01-23
_audit_creation_method            'Materials Studio'
_symmetry_space_group_name_H-M    'P1'
_symmetry_Int_Tables_number       1
_symmetry_cell_setting            triclinic
loop_
_symmetry_equiv_pos_as_xyz
  x,y,z
_cell_length_a                    17.8504
_cell_length_b                    17.3764
_cell_length_c                    16.5824
_cell_angle_alpha                 90.0000
_cell_angle_beta                  90.0000
_cell_angle_gamma                 90.0000
loop_
_atom_site_label
_atom_site_type_symbol
_atom_site_fract_x
_atom_site_fract_y
_atom_site_fract_z
_atom_site_U_iso_or_equiv
_atom_site_adp_type
_atom_site_occupancy
Li1    Li    0.61282   0.55449   0.26013   0.00000  Uiso   1.00
Li2    Li    0.59038   0.68030   0.39704   0.00000  Uiso   1.00
Li3    Li    0.49392   0.55696   0.37847   0.00000  Uiso   1.00
O4     O     0.57945   0.60240   0.33929   0.00000  Uiso   1.00
Cl5    Cl    0.38918   0.50994   0.42042   0.00000  Uiso   1.00
