# Supplementary material for: Chemical properties of superatomic Li3O clusters from a density functional theory perspective: formation of chloride and adsorption behavior on graphynes
Source: Phys Chem Chem Phys. 2024 Mar 19;26(15):11708–14. doi: 10.1039/d3cp05478k (PMC11022547; doi:10.1039/d3cp05478k)
Supplement: CP-026-D3CP05478K-s001 [file CP-026-D3CP05478K-s001.zip › Li3O@GDY.cif]

data_Li3O-GDY
_audit_creation_date              2024-01-23
_audit_creation_method            'Materials Studio'
_symmetry_space_group_name_H-M    'P1'
_symmetry_Int_Tables_number       1
_symmetry_cell_setting            triclinic
loop_
_symmetry_equiv_pos_as_xyz
  x,y,z
_cell_length_a                    28.3500
_cell_length_b                    28.3500
_cell_length_c                    15.0000
_cell_angle_alpha                 90.0000
_cell_angle_beta                  90.0000
_cell_angle_gamma                 120.0000
loop_
_atom_site_label
_atom_site_type_symbol
_atom_site_fract_x
_atom_site_fract_y
_atom_site_fract_z
_atom_site_U_iso_or_equiv
_atom_site_adp_type
_atom_site_occupancy
C1     C     0.09260   0.09290   0.01602   0.00000  Uiso   1.00
C2     C     0.14159   0.28543   0.00657   0.00000  Uiso   1.00
C3     C     0.28586   0.28647   0.00622   0.00000  Uiso   1.00
C4     C     0.04321   0.04396   0.01542   0.00000  Uiso   1.00
C5     C     0.14292   0.24277   0.01190   0.00000  Uiso   1.00
C6     C     0.14301   0.19371   0.01486   0.00000  Uiso   1.00
C7     C     0.28530   0.14175   0.00976   0.00000  Uiso   1.00
C8     C     0.14125   0.33239   0.00197   0.00000  Uiso   1.00
C9     C     0.04259   0.14197   0.01578   0.00000  Uiso   1.00
C10    C     0.14160   0.04262   0.01584   0.00000  Uiso   1.00
C11    C     0.24280   0.24287   0.01145   0.00000  Uiso   1.00
C12    C     0.24251   0.14287   0.01389   0.00000  Uiso   1.00
C13    C     0.19339   0.14297   0.01541   0.00000  Uiso   1.00
C14    C     0.14264   0.09234   0.01589   0.00000  Uiso   1.00
C15    C     0.09234   0.14303   0.01583   0.00000  Uiso   1.00
C16    C     0.19344   0.19350   0.01467   0.00000  Uiso   1.00
C17    C     0.33232   0.14150   0.00515   0.00000  Uiso   1.00
C18    C    -0.00059   0.00101   0.01330   0.00000  Uiso   1.00
C19    C     0.42580   0.09258   0.00279   0.00000  Uiso   1.00
C20    C     0.47565   0.28568  -0.00001   0.00000  Uiso   1.00
C21    C     0.61930   0.28592   0.00006   0.00000  Uiso   1.00
C22    C     0.37637   0.04367   0.00827   0.00000  Uiso   1.00
C23    C     0.47654   0.24268  -0.00004   0.00000  Uiso   1.00
C24    C     0.47621   0.19334   0.00009   0.00000  Uiso   1.00
C25    C     0.61880   0.14199  -0.00015   0.00000  Uiso   1.00
C26    C     0.47548   0.33278   0.00018   0.00000  Uiso   1.00
C27    C     0.37576   0.14146   0.00204   0.00000  Uiso   1.00
C28    C     0.47597   0.04323   0.00066   0.00000  Uiso   1.00
C29    C     0.57564   0.24275   0.00008   0.00000  Uiso   1.00
C30    C     0.57535   0.14201  -0.00018   0.00000  Uiso   1.00
C31    C     0.52637   0.14274   0.00007   0.00000  Uiso   1.00
C32    C     0.47587   0.09231   0.00094   0.00000  Uiso   1.00
C33    C     0.42565   0.14267   0.00102   0.00000  Uiso   1.00
C34    C     0.52641   0.19319   0.00016   0.00000  Uiso   1.00
C35    C     0.66604   0.14201   0.00058   0.00000  Uiso   1.00
C36    C     0.33268   0.00071   0.01366   0.00000  Uiso   1.00
C37    C     0.75927   0.09287   0.01314   0.00000  Uiso   1.00
C38    C     0.81083   0.28693   0.00055   0.00000  Uiso   1.00
C39    C     0.95358   0.28556   0.01581   0.00000  Uiso   1.00
C40    C     0.71007   0.04355   0.01503   0.00000  Uiso   1.00
C41    C     0.81072   0.24342   0.00292   0.00000  Uiso   1.00
C42    C     0.81002   0.19396   0.00817   0.00000  Uiso   1.00
C43    C     0.95131   0.14083   0.01594   0.00000  Uiso   1.00
C44    C     0.81059   0.33399  -0.00022   0.00000  Uiso   1.00
C45    C     0.70958   0.14226   0.00278   0.00000  Uiso   1.00
C46    C     0.81010   0.04413   0.00913   0.00000  Uiso   1.00
C47    C     0.90955   0.24280   0.01591   0.00000  Uiso   1.00
C48    C     0.90884   0.14279   0.01604   0.00000  Uiso   1.00
C49    C     0.86001   0.14341   0.01528   0.00000  Uiso   1.00
C50    C     0.80959   0.09289   0.01360   0.00000  Uiso   1.00
C51    C     0.75920   0.14310   0.00793   0.00000  Uiso   1.00
C52    C     0.86018   0.19372   0.01411   0.00000  Uiso   1.00
C53    C     0.99844   0.14062   0.01584   0.00000  Uiso   1.00
C54    C     0.66709  -0.00022   0.01558   0.00000  Uiso   1.00
C55    C     0.09252   0.42601   0.00221   0.00000  Uiso   1.00
C56    C     0.14213   0.61898  -0.00010   0.00000  Uiso   1.00
C57    C     0.28609   0.61945   0.00068   0.00000  Uiso   1.00
C58    C     0.04359   0.37658   0.00773   0.00000  Uiso   1.00
C59    C     0.14223   0.57556  -0.00023   0.00000  Uiso   1.00
C60    C     0.14283   0.52656  -0.00007   0.00000  Uiso   1.00
C61    C     0.28579   0.47580   0.00015   0.00000  Uiso   1.00
C62    C     0.14202   0.66613  -0.00004   0.00000  Uiso   1.00
C63    C     0.04320   0.47614   0.00051   0.00000  Uiso   1.00
C64    C     0.14121   0.37587   0.00049   0.00000  Uiso   1.00
C65    C     0.24290   0.57582   0.00052   0.00000  Uiso   1.00
C66    C     0.24271   0.47659   0.00007   0.00000  Uiso   1.00
C67    C     0.19338   0.47634  -0.00003   0.00000  Uiso   1.00
C68    C     0.14259   0.42580   0.00034   0.00000  Uiso   1.00
C69    C     0.09232   0.47608   0.00056   0.00000  Uiso   1.00
C70    C     0.19333   0.52658   0.00023   0.00000  Uiso   1.00
C71    C     0.33304   0.47589   0.00001   0.00000  Uiso   1.00
C72    C     0.00071   0.33286   0.01341   0.00000  Uiso   1.00
C73    C     0.42612   0.42660  -0.00001   0.00000  Uiso   1.00
C74    C     0.47680   0.62005   0.00011   0.00000  Uiso   1.00
C75    C     0.62059   0.61911   0.01537   0.00000  Uiso   1.00
C76    C     0.37624   0.37767  -0.00038   0.00000  Uiso   1.00
C77    C     0.47726   0.57685   0.00058   0.00000  Uiso   1.00
C78    C     0.47697   0.52758   0.00210   0.00000  Uiso   1.00
C79    C     0.61970   0.47693   0.01593   0.00000  Uiso   1.00
C80    C     0.47657   0.66708  -0.00004   0.00000  Uiso   1.00
C81    C     0.37681   0.47640  -0.00033   0.00000  Uiso   1.00
C82    C     0.47568   0.37636   0.00075   0.00000  Uiso   1.00
C83    C     0.57708   0.57540   0.01351   0.00000  Uiso   1.00
C84    C     0.57596   0.47667   0.01447   0.00000  Uiso   1.00
C85    C     0.52644   0.47614   0.00827   0.00000  Uiso   1.00
C86    C     0.47611   0.42573   0.00219   0.00000  Uiso   1.00
C87    C     0.42624   0.47689   0.00010   0.00000  Uiso   1.00
C88    C     0.52672   0.52663   0.00789   0.00000  Uiso   1.00
C89    C     0.66704   0.47696   0.01450   0.00000  Uiso   1.00
C90    C     0.33296   0.33393   0.00159   0.00000  Uiso   1.00
C91    C     0.75930   0.42618   0.00026   0.00000  Uiso   1.00
C92    C     0.81076   0.62031   0.00035   0.00000  Uiso   1.00
C93    C     0.95281   0.62008   0.00000   0.00000  Uiso   1.00
C94    C     0.70962   0.37712   0.00013   0.00000  Uiso   1.00
C95    C     0.81136   0.57693   0.00034   0.00000  Uiso   1.00
C96    C     0.81029   0.52715   0.00020   0.00000  Uiso   1.00
C97    C     0.95283   0.47656   0.00029   0.00000  Uiso   1.00
C98    C     0.81088   0.66764   0.00017   0.00000  Uiso   1.00
C99    C     0.71008   0.47599   0.00841   0.00000  Uiso   1.00
C100   C     0.81052   0.37748  -0.00033   0.00000  Uiso   1.00
C101   C     0.90933   0.57673  -0.00011   0.00000  Uiso   1.00
C102   C     0.90933   0.47655   0.00033   0.00000  Uiso   1.00
C103   C     0.86038   0.47689   0.00010   0.00000  Uiso   1.00
C104   C     0.80980   0.42629  -0.00021   0.00000  Uiso   1.00
C105   C     0.75946   0.47642   0.00190   0.00000  Uiso   1.00
C106   C     0.86042   0.52711  -0.00003   0.00000  Uiso   1.00
C107   C     0.99977   0.47618   0.00030   0.00000  Uiso   1.00
C108   C     0.66655   0.33329   0.00007   0.00000  Uiso   1.00
C109   C     0.09285   0.75963   0.00148   0.00000  Uiso   1.00
C110   C     0.14067   0.95144   0.01584   0.00000  Uiso   1.00
C111   C     0.28542   0.95353   0.01570   0.00000  Uiso   1.00
C112   C     0.04357   0.71045  -0.00004   0.00000  Uiso   1.00
C113   C     0.14247   0.90888   0.01483   0.00000  Uiso   1.00
C114   C     0.14322   0.86016   0.01074   0.00000  Uiso   1.00
C115   C     0.28679   0.81084   0.00045   0.00000  Uiso   1.00
C116   C     0.14037   0.99852   0.01602   0.00000  Uiso   1.00
C117   C     0.04409   0.81036   0.00152   0.00000  Uiso   1.00
C118   C     0.14204   0.70958   0.00018   0.00000  Uiso   1.00
C119   C     0.24270   0.90950   0.01511   0.00000  Uiso   1.00
C120   C     0.24333   0.81078   0.00180   0.00000  Uiso   1.00
C121   C     0.19378   0.81010   0.00471   0.00000  Uiso   1.00
C122   C     0.14293   0.75927   0.00187   0.00000  Uiso   1.00
C123   C     0.09294   0.80988   0.00410   0.00000  Uiso   1.00
C124   C     0.19356   0.86019   0.01099   0.00000  Uiso   1.00
C125   C     0.33394   0.81069   0.00007   0.00000  Uiso   1.00
C126   C    -0.00003   0.66733   0.00002   0.00000  Uiso   1.00
C127   C     0.42628   0.75960   0.00014   0.00000  Uiso   1.00
C128   C     0.47645   0.95288   0.00033   0.00000  Uiso   1.00
C129   C     0.61986   0.95258   0.01340   0.00000  Uiso   1.00
C130   C     0.37718   0.70990   0.00038   0.00000  Uiso   1.00
C131   C     0.47645   0.90943   0.00057   0.00000  Uiso   1.00
C132   C     0.47680   0.86045   0.00079   0.00000  Uiso   1.00
C133   C     0.62021   0.81115   0.00024   0.00000  Uiso   1.00
C134   C     0.47605   0.99983   0.00034   0.00000  Uiso   1.00
C135   C     0.37742   0.81070  -0.00002   0.00000  Uiso   1.00
C136   C     0.47590   0.71017  -0.00005   0.00000  Uiso   1.00
C137   C     0.57652   0.90926   0.00800   0.00000  Uiso   1.00
C138   C     0.57684   0.81133   0.00068   0.00000  Uiso   1.00
C139   C     0.52707   0.81028   0.00087   0.00000  Uiso   1.00
C140   C     0.47650   0.75964   0.00005   0.00000  Uiso   1.00
C141   C     0.42634   0.81001   0.00004   0.00000  Uiso   1.00
C142   C     0.52700   0.86035   0.00266   0.00000  Uiso   1.00
C143   C     0.66730   0.81101   0.00015   0.00000  Uiso   1.00
C144   C     0.33343   0.66678   0.00066   0.00000  Uiso   1.00
C145   C     0.76008   0.76050   0.00268   0.00000  Uiso   1.00
C146   C     0.81185   0.95454   0.00049   0.00000  Uiso   1.00
C147   C     0.95238   0.95373   0.00894   0.00000  Uiso   1.00
C148   C     0.71093   0.71064   0.00854   0.00000  Uiso   1.00
C149   C     0.81107   0.91062  -0.00021   0.00000  Uiso   1.00
C150   C     0.81029   0.86114   0.00003   0.00000  Uiso   1.00
C151   C     0.95437   0.81209   0.00007   0.00000  Uiso   1.00
C152   C     0.81164   1.00155   0.00322   0.00000  Uiso   1.00
C153   C     0.71033   0.81025   0.00041   0.00000  Uiso   1.00
C154   C     0.81043   0.71107   0.00042   0.00000  Uiso   1.00
C155   C     0.90929   0.91008   0.00432   0.00000  Uiso   1.00
C156   C     0.91059   0.81150  -0.00009   0.00000  Uiso   1.00
C157   C     0.86112   0.81089   0.00003   0.00000  Uiso   1.00
C158   C     0.81059   0.76041   0.00043   0.00000  Uiso   1.00
C159   C     0.75957   0.81049   0.00073   0.00000  Uiso   1.00
C160   C     0.86037   0.86075   0.00103   0.00000  Uiso   1.00
C161   C     1.00138   0.81179   0.00041   0.00000  Uiso   1.00
C162   C     0.66805   0.66668   0.01426   0.00000  Uiso   1.00
Li1    Li    0.73533   0.55330   0.11065   0.00000  Uiso   1.00
Li2    Li    0.74339   0.65682   0.10974   0.00000  Uiso   1.00
Li3    Li    0.63927   0.55895   0.10943   0.00000  Uiso   1.00
O1     O     0.70562   0.59047   0.14159   0.00000  Uiso   1.00
loop_
_geom_bond_atom_site_label_1
_geom_bond_atom_site_label_2
_geom_bond_distance
_geom_bond_site_symmetry_2
_ccdc_geom_bond_type
C1     C4      1.394   .     D
C1     C15     1.425   .     S
C1     C14     1.427   .     S
C2     C5      1.231   .     T
C2     C8      1.338   .     S
C3     C11     1.231   .     T
C3     C90     1.342   .     S
C4     C18     1.230   .     D
C5     C6      1.393   .     S
C6     C15     1.437   .     S
C6     C16     1.433   .     D
C7     C12     1.231   .     D
C7     C17     1.338   .     D
C8     C64     1.233   .     T
C9     C15     1.396   .     D
C9     C53     1.233   1_455 D
C10    C14     1.395   .     D
C10    C116    1.233   1_545 S
C11    C16     1.400   .     S
C12    C13     1.394   .     D
C13    C16     1.432   .     S
C13    C14     1.437   .     S
C17    C27     1.233   .     D
C18    C147    1.338   1_445 S
C19    C22     1.396   .     S
C19    C33     1.422   .     S
C19    C32     1.424   .     D
C20    C23     1.232   .     T
C20    C26     1.338   .     S
C21    C29     1.231   .     T
C21    C108    1.341   .     S
C22    C36     1.231   .     T
C23    C24     1.394   .     S
C24    C33     1.435   .     S
C24    C34     1.425   .     D
C25    C30     1.232   .     D
C25    C35     1.339   .     D
C26    C82     1.233   .     T
C27    C33     1.398   .     D
C28    C32     1.393   .     S
C28    C134    1.232   1_545 T
C29    C34     1.400   .     S
C30    C31     1.399   .     D
C31    C34     1.430   .     S
C31    C32     1.431   .     S
C35    C45     1.231   .     D
C36    C111    1.339   1_545 S
C37    C40     1.397   .     S
C37    C51     1.427   .     S
C37    C50     1.426   .     D
C38    C41     1.232   .     T
C38    C44     1.338   .     S
C39    C47     1.231   .     T
C39    C72     1.339   1_655 T
C40    C54     1.230   .     T
C41    C42     1.395   .     S
C42    C51     1.441   .     S
C42    C52     1.428   .     D
C43    C48     1.233   .     D
C43    C53     1.339   .     D
C44    C100    1.234   .     T
C45    C51     1.397   .     D
C46    C50     1.391   .     S
C46    C152    1.233   1_545 S
C47    C52     1.396   .     S
C48    C49     1.393   .     D
C49    C52     1.424   .     S
C49    C50     1.431   .     S
C53    C9      1.233   1_655 D
C54    C129    1.339   1_545 S
C55    C58     1.397   .     S
C55    C69     1.423   .     S
C55    C68     1.423   .     D
C56    C59     1.232   .     T
C56    C62     1.338   .     S
C57    C65     1.231   .     D
C57    C144    1.342   .     D
C58    C72     1.231   .     T
C59    C60     1.398   .     S
C60    C69     1.432   .     D
C60    C70     1.431   .     S
C61    C66     1.233   .     D
C61    C71     1.338   .     D
C62    C118    1.232   .     T
C63    C69     1.393   .     S
C63    C107    1.232   1_455 S
C64    C68     1.396   .     S
C65    C70     1.401   .     D
C66    C67     1.395   .     D
C67    C70     1.425   .     S
C67    C68     1.436   .     S
C71    C81     1.234   .     D
C72    C39     1.339   1_455 T
C73    C76     1.401   .     S
C73    C87     1.424   .     S
C73    C86     1.430   .     D
C74    C77     1.231   .     D
C74    C80     1.337   .     D
C75    C83     1.237   .     T
C75    C162    1.347   .     S
C76    C90     1.234   .     T
C77    C78     1.393   .     D
C78    C87     1.438   .     S
C78    C88     1.427   .     S
C79    C84     1.237   .     T
C79    C89     1.342   .     S
C80    C136    1.231   .     D
C81    C87     1.394   .     D
C82    C86     1.394   .     S
C83    C88     1.408   .     S
C84    C85     1.400   .     S
C85    C88     1.427   .     D
C85    C86     1.431   .     S
C89    C99     1.238   .     T
C91    C94     1.400   .     S
C91    C105    1.422   .     D
C91    C104    1.430   .     S
C92    C95     1.238   .     T
C92    C98     1.340   .     S
C93    C101    1.231   .     T
C93    C126    1.338   1_655 D
C94    C108    1.232   .     T
C95    C96     1.396   .     S
C96    C105    1.440   .     S
C96    C106    1.422   .     D
C97    C102    1.233   .     T
C97    C107    1.336   .     S
C98    C154    1.238   .     T
C99    C105    1.397   .     S
C100   C104    1.394   .     S
C101   C106    1.397   .     S
C102   C103    1.393   .     S
C103   C106    1.423   .     S
C103   C104    1.434   .     D
C107   C63     1.232   1_655 S
C109   C112    1.396   .     S
C109   C123    1.424   .     S
C109   C122    1.425   .     D
C110   C113    1.233   .     D
C110   C116    1.339   .     D
C111   C119    1.230   .     T
C111   C36     1.339   1_565 S
C112   C126    1.229   .     T
C113   C114    1.393   .     D
C114   C123    1.429   .     S
C114   C124    1.427   .     S
C115   C120    1.231   .     T
C115   C125    1.339   .     S
C116   C10     1.233   1_565 S
C117   C123    1.392   .     D
C117   C161    1.232   1_455 D
C118   C122    1.396   .     S
C119   C124    1.397   .     S
C120   C121    1.396   .     S
C121   C124    1.426   .     D
C121   C122    1.442   .     S
C125   C135    1.233   .     T
C126   C93     1.338   1_455 D
C127   C130    1.401   .     D
C127   C141    1.428   .     S
C127   C140    1.423   .     S
C128   C131    1.232   .     T
C128   C134    1.337   .     S
C129   C137    1.231   .     T
C129   C54     1.339   1_565 S
C130   C144    1.231   .     D
C131   C132    1.394   .     S
C132   C141    1.430   .     D
C132   C142    1.425   .     S
C133   C138    1.232   .     T
C133   C143    1.337   .     S
C134   C28     1.232   1_565 T
C135   C141    1.397   .     S
C136   C140    1.394   .     D
C137   C142    1.398   .     S
C138   C139    1.396   .     S
C139   C142    1.421   .     D
C139   C140    1.435   .     S
C143   C153    1.231   .     T
C145   C148    1.406   .     S
C145   C159    1.425   .     S
C145   C158    1.434   .     D
C146   C149    1.234   .     T
C146   C152    1.336   .     S
C147   C155    1.232   .     D
C147   C18     1.338   1_665 S
C148   C162    1.234   .     T
C149   C150    1.392   .     S
C150   C159    1.437   .     D
C150   C160    1.425   .     S
C151   C156    1.233   .     D
C151   C161    1.337   .     D
C152   C46     1.233   1_565 S
C153   C159    1.393   .     S
C154   C158    1.397   .     S
C155   C160    1.394   .     D
C156   C157    1.394   .     D
C157   C160    1.424   .     S
C157   C158    1.432   .     S
C161   C117    1.232   1_655 D
