# Supplementary material for: Chemical properties of superatomic Li3O clusters from a density functional theory perspective: formation of chloride and adsorption behavior on graphynes
Source: Phys Chem Chem Phys. 2024 Mar 19;26(15):11708–14. doi: 10.1039/d3cp05478k (PMC11022547; doi:10.1039/d3cp05478k)
Supplement: CP-026-D3CP05478K-s001 [file CP-026-D3CP05478K-s001.zip › Li3O@GY.cif]

data_Li3O-GY
_audit_creation_date              2024-01-23
_audit_creation_method            'Materials Studio'
_symmetry_space_group_name_H-M    'P1'
_symmetry_Int_Tables_number       1
_symmetry_cell_setting            triclinic
loop_
_symmetry_equiv_pos_as_xyz
  x,y,z
_cell_length_a                    20.8593
_cell_length_b                    20.8593
_cell_length_c                    21.1036
_cell_angle_alpha                 90.0000
_cell_angle_beta                  90.0000
_cell_angle_gamma                 120.0000
loop_
_atom_site_label
_atom_site_type_symbol
_atom_site_fract_x
_atom_site_fract_y
_atom_site_fract_z
_atom_site_U_iso_or_equiv
_atom_site_adp_type
_atom_site_occupancy
C1     C    -0.00005   0.06891   0.50021   0.00000  Uiso   1.00
C2     C     0.26385   0.26373   0.50003   0.00000  Uiso   1.00
C3     C     0.06934   0.00014   0.50019   0.00000  Uiso   1.00
C4     C    -0.00054   0.26388   0.50020   0.00000  Uiso   1.00
C5     C     0.06903   0.06897   0.50021   0.00000  Uiso   1.00
C6     C     0.26399  -0.00049   0.50017   0.00000  Uiso   1.00
C7     C     0.19589  -0.00068   0.50017   0.00000  Uiso   1.00
C8     C    -0.00084   0.19559   0.50019   0.00000  Uiso   1.00
C9     C     0.13698   0.13705   0.50019   0.00000  Uiso   1.00
C10    C     0.13745   0.00034   0.50017   0.00000  Uiso   1.00
C11    C    -0.00004   0.13707   0.50019   0.00000  Uiso   1.00
C12    C     0.19592   0.19571   0.50011   0.00000  Uiso   1.00
C13    C     0.33315   0.06884   0.50017   0.00000  Uiso   1.00
C14    C     0.59731   0.26406   0.50016   0.00000  Uiso   1.00
C15    C     0.40258   0.00027   0.50013   0.00000  Uiso   1.00
C16    C     0.33313   0.26392   0.50001   0.00000  Uiso   1.00
C17    C     0.40233   0.06912   0.50014   0.00000  Uiso   1.00
C18    C     0.59750  -0.00027   0.50016   0.00000  Uiso   1.00
C19    C     0.52926  -0.00046   0.50010   0.00000  Uiso   1.00
C20    C     0.33281   0.19570   0.50005   0.00000  Uiso   1.00
C21    C     0.47034   0.13724   0.50012   0.00000  Uiso   1.00
C22    C     0.47085   0.00056   0.50010   0.00000  Uiso   1.00
C23    C     0.33337   0.13707   0.50015   0.00000  Uiso   1.00
C24    C     0.52922   0.19603   0.50013   0.00000  Uiso   1.00
C25    C     0.66661   0.06913   0.50016   0.00000  Uiso   1.00
C26    C     0.93055   0.26398   0.50016   0.00000  Uiso   1.00
C27    C     0.73607   0.00042   0.50021   0.00000  Uiso   1.00
C28    C     0.66627   0.26398   0.50017   0.00000  Uiso   1.00
C29    C     0.73584   0.06928   0.50017   0.00000  Uiso   1.00
C30    C     0.93082  -0.00044   0.50021   0.00000  Uiso   1.00
C31    C     0.86259  -0.00060   0.50019   0.00000  Uiso   1.00
C32    C     0.66593   0.19578   0.50018   0.00000  Uiso   1.00
C33    C     0.80375   0.13723   0.50016   0.00000  Uiso   1.00
C34    C     0.80427   0.00057   0.50019   0.00000  Uiso   1.00
C35    C     0.66659   0.13716   0.50017   0.00000  Uiso   1.00
C36    C     0.86262   0.19606   0.50017   0.00000  Uiso   1.00
C37    C    -0.00002   0.40233   0.50018   0.00000  Uiso   1.00
C38    C     0.26380   0.59757   0.49974   0.00000  Uiso   1.00
C39    C     0.06877   0.33299   0.50022   0.00000  Uiso   1.00
C40    C    -0.00036   0.59732   0.50011   0.00000  Uiso   1.00
C41    C     0.06896   0.40229   0.50021   0.00000  Uiso   1.00
C42    C     0.26348   0.33232   0.49989   0.00000  Uiso   1.00
C43    C     0.19516   0.33174   0.50011   0.00000  Uiso   1.00
C44    C    -0.00070   0.52904   0.50009   0.00000  Uiso   1.00
C45    C     0.13699   0.47044   0.50015   0.00000  Uiso   1.00
C46    C     0.13672   0.33276   0.50019   0.00000  Uiso   1.00
C47    C     0.00011   0.47053   0.50011   0.00000  Uiso   1.00
C48    C     0.19572   0.52952   0.49995   0.00000  Uiso   1.00
C49    C     0.33250   0.40214   0.49952   0.00000  Uiso   1.00
C50    C     0.59718   0.59745   0.49929   0.00000  Uiso   1.00
C51    C     0.40220   0.33299   0.49981   0.00000  Uiso   1.00
C52    C     0.33281   0.59705   0.49926   0.00000  Uiso   1.00
C53    C     0.40248   0.40246   0.49944   0.00000  Uiso   1.00
C54    C     0.59729   0.33299   0.50015   0.00000  Uiso   1.00
C55    C     0.52907   0.33270   0.50006   0.00000  Uiso   1.00
C56    C     0.33158   0.52875   0.49910   0.00000  Uiso   1.00
C57    C     0.47047   0.46999   0.49916   0.00000  Uiso   1.00
C58    C     0.47028   0.33303   0.49995   0.00000  Uiso   1.00
C59    C     0.33174   0.46943   0.49957   0.00000  Uiso   1.00
C60    C     0.52960   0.52960   0.49921   0.00000  Uiso   1.00
C61    C     0.66667   0.40237   0.50017   0.00000  Uiso   1.00
C62    C     0.93074   0.59744   0.50010   0.00000  Uiso   1.00
C63    C     0.73572   0.33337   0.50017   0.00000  Uiso   1.00
C64    C     0.66631   0.59727   0.49976   0.00000  Uiso   1.00
C65    C     0.73568   0.40241   0.50016   0.00000  Uiso   1.00
C66    C     0.93062   0.33313   0.50016   0.00000  Uiso   1.00
C67    C     0.86253   0.33301   0.50016   0.00000  Uiso   1.00
C68    C     0.66602   0.52907   0.49996   0.00000  Uiso   1.00
C69    C     0.80380   0.47051   0.50012   0.00000  Uiso   1.00
C70    C     0.80388   0.33362   0.50018   0.00000  Uiso   1.00
C71    C     0.66674   0.47048   0.50012   0.00000  Uiso   1.00
C72    C     0.86262   0.52937   0.50008   0.00000  Uiso   1.00
C73    C     0.00031   0.73583   0.50017   0.00000  Uiso   1.00
C74    C     0.26425   0.93049   0.50017   0.00000  Uiso   1.00
C75    C     0.06900   0.66648   0.50015   0.00000  Uiso   1.00
C76    C     0.00011   0.93072   0.50019   0.00000  Uiso   1.00
C77    C     0.06940   0.73567   0.50016   0.00000  Uiso   1.00
C78    C     0.26409   0.66651   0.49996   0.00000  Uiso   1.00
C79    C     0.19590   0.66625   0.50007   0.00000  Uiso   1.00
C80    C     0.00003   0.86266   0.50017   0.00000  Uiso   1.00
C81    C     0.13752   0.80352   0.50018   0.00000  Uiso   1.00
C82    C     0.13711   0.66648   0.50015   0.00000  Uiso   1.00
C83    C     0.00069   0.80404   0.50018   0.00000  Uiso   1.00
C84    C     0.19641   0.86238   0.50017   0.00000  Uiso   1.00
C85    C     0.33374   0.73604   0.49994   0.00000  Uiso   1.00
C86    C     0.59775   0.93085   0.50018   0.00000  Uiso   1.00
C87    C     0.40302   0.66713   0.49902   0.00000  Uiso   1.00
C88    C     0.33347   0.93093   0.50016   0.00000  Uiso   1.00
C89    C     0.40260   0.73614   0.49961   0.00000  Uiso   1.00
C90    C     0.59810   0.66774   0.49902   0.00000  Uiso   1.00
C91    C     0.53105   0.66894   0.49822   0.00000  Uiso   1.00
C92    C     0.33364   0.86294   0.50015   0.00000  Uiso   1.00
C93    C     0.47064   0.80415   0.49989   0.00000  Uiso   1.00
C94    C     0.47129   0.66834   0.49843   0.00000  Uiso   1.00
C95    C     0.33411   0.80427   0.50011   0.00000  Uiso   1.00
C96    C     0.52973   0.86284   0.50009   0.00000  Uiso   1.00
C97    C     0.66819   0.73660   0.49966   0.00000  Uiso   1.00
C98    C     0.93112   0.93068   0.50022   0.00000  Uiso   1.00
C99    C     0.73567   0.66609   0.49995   0.00000  Uiso   1.00
C100   C     0.66707   0.93110   0.50021   0.00000  Uiso   1.00
C101   C     0.73647   0.73571   0.49997   0.00000  Uiso   1.00
C102   C     0.93099   0.66657   0.50013   0.00000  Uiso   1.00
C103   C     0.86263   0.66604   0.50012   0.00000  Uiso   1.00
C104   C     0.66753   0.86327   0.50015   0.00000  Uiso   1.00
C105   C     0.80464   0.80350   0.50015   0.00000  Uiso   1.00
C106   C     0.80374   0.66609   0.50005   0.00000  Uiso   1.00
C107   C     0.66889   0.80498   0.49995   0.00000  Uiso   1.00
C108   C     0.86321   0.86257   0.50022   0.00000  Uiso   1.00
Li1    Li    0.47742   0.51226   0.60253   0.00000  Uiso   1.00
Li2    Li    0.49954   0.65452   0.60299   0.00000  Uiso   1.00
Li3    Li    0.35539   0.53226   0.61250   0.00000  Uiso   1.00
O1     O     0.44561   0.56725   0.63436   0.00000  Uiso   1.00
loop_
_geom_bond_atom_site_label_1
_geom_bond_atom_site_label_2
_geom_bond_distance
_geom_bond_site_symmetry_2
_ccdc_geom_bond_type
C1     C5      1.440   .     D
C1     C11     1.422   .     S
C1     C30     1.444   1_455 D
C2     C42     1.435   .     S
C2     C16     1.443   .     D
C2     C12     1.418   .     S
C3     C5      1.439   .     S
C3     C10     1.419   .     S
C3     C76     1.446   1_545 S
C4     C39     1.444   .     D
C4     C8      1.421   .     S
C4     C26     1.438   1_455 S
C5     C9      1.419   .     S
C6     C13     1.444   .     D
C6     C7      1.419   .     S
C6     C74     1.442   1_545 D
C7     C10     1.230   .     T
C8     C11     1.229   .     T
C9     C12     1.227   .     T
C13    C17     1.440   .     S
C13    C23     1.421   .     S
C14    C54     1.438   .     S
C14    C28     1.439   .     S
C14    C24     1.420   .     D
C15    C17     1.439   .     S
C15    C22     1.421   .     S
C15    C88     1.444   1_545 S
C16    C51     1.441   .     S
C16    C20     1.420   .     S
C17    C21     1.420   .     D
C18    C25     1.445   .     D
C18    C19     1.421   .     S
C18    C86     1.439   1_545 S
C19    C22     1.229   .     T
C20    C23     1.229   .     T
C21    C24     1.227   .     D
C25    C29     1.443   .     S
C25    C35     1.419   .     S
C26    C66     1.442   .     D
C26    C36     1.417   .     S
C26    C4      1.438   1_655 S
C27    C29     1.439   .     D
C27    C34     1.421   .     S
C27    C100    1.443   1_545 D
C28    C63     1.448   .     D
C28    C32     1.419   .     S
C29    C33     1.417   .     S
C30    C31     1.422   .     S
C30    C1      1.444   1_655 D
C30    C98     1.440   1_545 S
C31    C34     1.229   .     T
C32    C35     1.230   .     T
C33    C36     1.228   .     T
C37    C41     1.439   .     D
C37    C47     1.421   .     S
C37    C66     1.445   1_455 D
C38    C78     1.435   .     D
C38    C52     1.445   .     S
C38    C48     1.420   .     S
C39    C41     1.444   .     S
C39    C46     1.420   .     S
C40    C75     1.445   .     D
C40    C44     1.421   .     S
C40    C62     1.438   1_455 S
C41    C45     1.420   .     S
C42    C49     1.448   .     D
C42    C43     1.419   .     S
C43    C46     1.230   .     T
C44    C47     1.229   .     T
C45    C48     1.229   .     T
C49    C53     1.456   .     S
C49    C59     1.412   .     S
C50    C90     1.457   .     D
C50    C64     1.444   .     S
C50    C60     1.412   .     S
C51    C53     1.446   .     D
C51    C58     1.420   .     S
C52    C87     1.463   .     D
C52    C56     1.412   .     S
C53    C57     1.413   .     S
C54    C61     1.447   .     D
C54    C55     1.420   .     S
C55    C58     1.230   .     T
C56    C59     1.239   .     T
C57    C60     1.238   .     T
C61    C65     1.439   .     S
C61    C71     1.420   .     S
C62    C102    1.439   .     S
C62    C72     1.420   .     D
C62    C40     1.438   1_655 S
C63    C65     1.441   .     S
C63    C70     1.419   .     S
C64    C99     1.441   .     D
C64    C68     1.420   .     S
C65    C69     1.421   .     D
C66    C67     1.419   .     S
C66    C37     1.445   1_655 D
C67    C70     1.230   .     T
C68    C71     1.230   .     T
C69    C72     1.227   .     D
C73    C77     1.443   .     S
C73    C83     1.419   .     S
C73    C102    1.445   1_455 T
C74    C88     1.439   .     S
C74    C84     1.418   .     D
C74    C6      1.442   1_565 D
C75    C77     1.439   .     S
C75    C82     1.421   .     S
C76    C80     1.419   .     S
C76    C3      1.446   1_565 S
C76    C98     1.439   1_455 S
C77    C81     1.418   .     D
C78    C85     1.452   .     S
C78    C79     1.420   .     S
C79    C82     1.229   .     T
C80    C83     1.230   .     T
C81    C84     1.228   .     D
C85    C89     1.435   .     D
C85    C95     1.419   .     S
C86    C100    1.443   .     D
C86    C96     1.419   .     S
C86    C18     1.439   1_565 S
C87    C89     1.444   .     S
C87    C94     1.412   .     S
C88    C92     1.420   .     S
C88    C15     1.444   1_565 S
C89    C93     1.419   .     S
C90    C97     1.449   .     S
C90    C91     1.411   .     S
C91    C94     1.240   .     T
C92    C95     1.229   .     T
C93    C96     1.228   .     T
C94    Li2     2.339   .     S
C97    C101    1.434   .     D
C97    C107    1.419   .     S
C98    C108    1.419   .     S
C98    C30     1.440   1_565 S
C98    C76     1.439   1_655 S
C99    C101    1.444   .     S
C99    C106    1.420   .     S
C100   C104    1.420   .     S
C100   C27     1.443   1_565 D
C101   C105    1.418   .     S
C102   C103    1.420   .     S
C102   C73     1.445   1_655 T
C103   C106    1.229   .     T
C104   C107    1.230   .     T
C105   C108    1.227   .     T
Li2    O1      1.723   .     S
