# Supplementary material for: Chemical properties of superatomic Li3O clusters from a density functional theory perspective: formation of chloride and adsorption behavior on graphynes
Source: Phys Chem Chem Phys. 2024 Mar 19;26(15):11708–14. doi: 10.1039/d3cp05478k (PMC11022547; doi:10.1039/d3cp05478k)
Supplement: CP-026-D3CP05478K-s001 [file CP-026-D3CP05478K-s001.zip › Na@GDY.cif]

data_Na-GDY
_audit_creation_date              2024-01-23
_audit_creation_method            'Materials Studio'
_symmetry_space_group_name_H-M    'P1'
_symmetry_Int_Tables_number       1
_symmetry_cell_setting            triclinic
loop_
_symmetry_equiv_pos_as_xyz
  x,y,z
_cell_length_a                    28.3500
_cell_length_b                    28.3500
_cell_length_c                    15.0000
_cell_angle_alpha                 90.0000
_cell_angle_beta                  90.0000
_cell_angle_gamma                 120.0000
loop_
_atom_site_label
_atom_site_type_symbol
_atom_site_fract_x
_atom_site_fract_y
_atom_site_fract_z
_atom_site_U_iso_or_equiv
_atom_site_adp_type
_atom_site_occupancy
C1     C     0.09246   0.09308   0.02011   0.00000  Uiso   1.00
C2     C     0.14376   0.28668   0.02140   0.00000  Uiso   1.00
C3     C     0.28783   0.28467   0.01925   0.00000  Uiso   1.00
C4     C     0.04222   0.04470   0.01670   0.00000  Uiso   1.00
C5     C     0.14465   0.24367   0.02160   0.00000  Uiso   1.00
C6     C     0.14403   0.19416   0.02147   0.00000  Uiso   1.00
C7     C     0.28662   0.14362   0.02029   0.00000  Uiso   1.00
C8     C     0.14320   0.33356   0.01994   0.00000  Uiso   1.00
C9     C     0.04403   0.14422   0.02087   0.00000  Uiso   1.00
C10    C     0.14318   0.04338   0.02097   0.00000  Uiso   1.00
C11    C     0.24416   0.24154   0.02082   0.00000  Uiso   1.00
C12    C     0.24308   0.14351   0.02108   0.00000  Uiso   1.00
C13    C     0.19341   0.14273   0.02129   0.00000  Uiso   1.00
C14    C     0.14266   0.09228   0.02093   0.00000  Uiso   1.00
C15    C     0.09309   0.14384   0.02099   0.00000  Uiso   1.00
C16    C     0.19382   0.19309   0.02139   0.00000  Uiso   1.00
C17    C     0.33408   0.14409   0.01800   0.00000  Uiso   1.00
C18    C    -0.00240   0.00274   0.01133   0.00000  Uiso   1.00
C19    C     0.42561   0.09334   0.00891   0.00000  Uiso   1.00
C20    C     0.48012   0.28773   0.00579   0.00000  Uiso   1.00
C21    C     0.62053   0.28440  -0.00785   0.00000  Uiso   1.00
C22    C     0.37600   0.04467   0.01633   0.00000  Uiso   1.00
C23    C     0.48013   0.24422   0.00491   0.00000  Uiso   1.00
C24    C     0.47821   0.19402   0.00305   0.00000  Uiso   1.00
C25    C     0.61991   0.14374  -0.00828   0.00000  Uiso   1.00
C26    C     0.48035   0.33508   0.00633   0.00000  Uiso   1.00
C27    C     0.37802   0.14508   0.01386   0.00000  Uiso   1.00
C28    C     0.47336   0.04172   0.00544   0.00000  Uiso   1.00
C29    C     0.57750   0.24048  -0.00710   0.00000  Uiso   1.00
C30    C     0.57518   0.14113  -0.00747   0.00000  Uiso   1.00
C31    C     0.52617   0.14120  -0.00391   0.00000  Uiso   1.00
C32    C     0.47493   0.09151   0.00315   0.00000  Uiso   1.00
C33    C     0.42680   0.14428   0.00836   0.00000  Uiso   1.00
C34    C     0.52740   0.19205  -0.00376   0.00000  Uiso   1.00
C35    C     0.66735   0.14434  -0.00705   0.00000  Uiso   1.00
C36    C     0.33225   0.00175   0.02030   0.00000  Uiso   1.00
C37    C     0.75929   0.09268   0.00658   0.00000  Uiso   1.00
C38    C     0.80807   0.28574  -0.00390   0.00000  Uiso   1.00
C39    C     0.95376   0.28530   0.02096   0.00000  Uiso   1.00
C40    C     0.71032   0.04273   0.00612   0.00000  Uiso   1.00
C41    C     0.80932   0.24293   0.00154   0.00000  Uiso   1.00
C42    C     0.80971   0.19389   0.00684   0.00000  Uiso   1.00
C43    C     0.95352   0.14465   0.02067   0.00000  Uiso   1.00
C44    C     0.80762   0.33270  -0.00709   0.00000  Uiso   1.00
C45    C     0.71041   0.14364  -0.00348   0.00000  Uiso   1.00
C46    C     0.80933   0.04355   0.00595   0.00000  Uiso   1.00
C47    C     0.90971   0.24254   0.01988   0.00000  Uiso   1.00
C48    C     0.90974   0.14409   0.01970   0.00000  Uiso   1.00
C49    C     0.86020   0.14350   0.01585   0.00000  Uiso   1.00
C50    C     0.80963   0.09280   0.00980   0.00000  Uiso   1.00
C51    C     0.75929   0.14319   0.00341   0.00000  Uiso   1.00
C52    C     0.85998   0.19364   0.01523   0.00000  Uiso   1.00
C53    C     1.00087   0.14486   0.02088   0.00000  Uiso   1.00
C54    C     0.66776  -0.00160   0.00665   0.00000  Uiso   1.00
C55    C     0.09248   0.42570   0.00573   0.00000  Uiso   1.00
C56    C     0.14500   0.62016  -0.00872   0.00000  Uiso   1.00
C57    C     0.28584   0.61913  -0.00790   0.00000  Uiso   1.00
C58    C     0.04359   0.37637   0.01250   0.00000  Uiso   1.00
C59    C     0.14359   0.57595  -0.00897   0.00000  Uiso   1.00
C60    C     0.14299   0.52644  -0.00675   0.00000  Uiso   1.00
C61    C     0.28465   0.47332   0.00662   0.00000  Uiso   1.00
C62    C     0.14505   0.66745  -0.00802   0.00000  Uiso   1.00
C63    C     0.04240   0.47467  -0.00663   0.00000  Uiso   1.00
C64    C     0.14329   0.37704   0.01631   0.00000  Uiso   1.00
C65    C     0.24276   0.57535  -0.00717   0.00000  Uiso   1.00
C66    C     0.24188   0.47471   0.00563   0.00000  Uiso   1.00
C67    C     0.19326   0.47594   0.00313   0.00000  Uiso   1.00
C68    C     0.14281   0.42579   0.00860   0.00000  Uiso   1.00
C69    C     0.09209   0.47570  -0.00349   0.00000  Uiso   1.00
C70    C     0.19329   0.52617  -0.00457   0.00000  Uiso   1.00
C71    C     0.33137   0.47246   0.00685   0.00000  Uiso   1.00
C72    C     0.00105   0.33240   0.01869   0.00000  Uiso   1.00
C73    C     0.42725   0.42496   0.00773   0.00000  Uiso   1.00
C74    C     0.47264   0.61793  -0.00574   0.00000  Uiso   1.00
C75    C     0.61796   0.62143   0.00878   0.00000  Uiso   1.00
C76    C     0.37883   0.37484   0.01060   0.00000  Uiso   1.00
C77    C     0.47233   0.57433  -0.00124   0.00000  Uiso   1.00
C78    C     0.47412   0.52615   0.00417   0.00000  Uiso   1.00
C79    C     0.62193   0.48208   0.00921   0.00000  Uiso   1.00
C80    C     0.47321   0.66536  -0.00800   0.00000  Uiso   1.00
C81    C     0.37470   0.47214   0.00648   0.00000  Uiso   1.00
C82    C     0.48058   0.37875   0.00682   0.00000  Uiso   1.00
C83    C     0.57414   0.57818   0.00769   0.00000  Uiso   1.00
C84    C     0.57813   0.48162   0.00892   0.00000  Uiso   1.00
C85    C     0.52783   0.47908   0.00767   0.00000  Uiso   1.00
C86    C     0.47873   0.42702   0.00722   0.00000  Uiso   1.00
C87    C     0.42476   0.47408   0.00620   0.00000  Uiso   1.00
C88    C     0.52538   0.52821   0.00669   0.00000  Uiso   1.00
C89    C     0.66867   0.48115   0.00801   0.00000  Uiso   1.00
C90    C     0.33535   0.33157   0.01534   0.00000  Uiso   1.00
C91    C     0.75843   0.42656  -0.00578   0.00000  Uiso   1.00
C92    C     0.80928   0.61970   0.00797   0.00000  Uiso   1.00
C93    C     0.95238   0.62050  -0.00790   0.00000  Uiso   1.00
C94    C     0.70894   0.37734  -0.00722   0.00000  Uiso   1.00
C95    C     0.80997   0.57641   0.00510   0.00000  Uiso   1.00
C96    C     0.81047   0.52754  -0.00041   0.00000  Uiso   1.00
C97    C     0.95070   0.47255  -0.00825   0.00000  Uiso   1.00
C98    C     0.80852   0.66661   0.00920   0.00000  Uiso   1.00
C99    C     0.71143   0.47949   0.00509   0.00000  Uiso   1.00
C100   C     0.80811   0.37646  -0.00837   0.00000  Uiso   1.00
C101   C     0.90983   0.57624  -0.00729   0.00000  Uiso   1.00
C102   C     0.90820   0.47451  -0.00838   0.00000  Uiso   1.00
C103   C     0.85980   0.47611  -0.00772   0.00000  Uiso   1.00
C104   C     0.80850   0.42582  -0.00778   0.00000  Uiso   1.00
C105   C     0.75953   0.47745  -0.00044   0.00000  Uiso   1.00
C106   C     0.86059   0.52698  -0.00575   0.00000  Uiso   1.00
C107   C     0.99787   0.47252  -0.00777   0.00000  Uiso   1.00
C108   C     0.66679   0.33265  -0.00797   0.00000  Uiso   1.00
C109   C     0.09299   0.75968  -0.00121   0.00000  Uiso   1.00
C110   C     0.14471   0.95350   0.02097   0.00000  Uiso   1.00
C111   C     0.28524   0.95424   0.02099   0.00000  Uiso   1.00
C112   C     0.04335   0.71076  -0.00609   0.00000  Uiso   1.00
C113   C     0.14392   0.90965   0.01932   0.00000  Uiso   1.00
C114   C     0.14333   0.86025   0.01339   0.00000  Uiso   1.00
C115   C     0.28546   0.80865  -0.00583   0.00000  Uiso   1.00
C116   C     0.14464   1.00064   0.02133   0.00000  Uiso   1.00
C117   C     0.04313   0.80921   0.00714   0.00000  Uiso   1.00
C118   C     0.14402   0.71046  -0.00691   0.00000  Uiso   1.00
C119   C     0.24260   0.91004   0.01849   0.00000  Uiso   1.00
C120   C     0.24258   0.80963  -0.00201   0.00000  Uiso   1.00
C121   C     0.19370   0.81005   0.00264   0.00000  Uiso   1.00
C122   C     0.14336   0.75945  -0.00260   0.00000  Uiso   1.00
C123   C     0.09267   0.80970   0.00659   0.00000  Uiso   1.00
C124   C     0.19364   0.86031   0.01192   0.00000  Uiso   1.00
C125   C     0.33235   0.80830  -0.00737   0.00000  Uiso   1.00
C126   C    -0.00048   0.66779  -0.00762   0.00000  Uiso   1.00
C127   C     0.42551   0.75928  -0.00790   0.00000  Uiso   1.00
C128   C     0.47222   0.95068   0.00658   0.00000  Uiso   1.00
C129   C     0.62042   0.95119   0.00588   0.00000  Uiso   1.00
C130   C     0.37658   0.70965  -0.00867   0.00000  Uiso   1.00
C131   C     0.47453   0.90847   0.00434   0.00000  Uiso   1.00
C132   C     0.47577   0.86006  -0.00095   0.00000  Uiso   1.00
C133   C     0.61868   0.80937  -0.00760   0.00000  Uiso   1.00
C134   C     0.47184   0.99756   0.00682   0.00000  Uiso   1.00
C135   C     0.37613   0.80903  -0.00694   0.00000  Uiso   1.00
C136   C     0.47420   0.70931  -0.00851   0.00000  Uiso   1.00
C137   C     0.57596   0.90888   0.00339   0.00000  Uiso   1.00
C138   C     0.57514   0.80927  -0.00689   0.00000  Uiso   1.00
C139   C     0.52614   0.80961  -0.00576   0.00000  Uiso   1.00
C140   C     0.47555   0.75918  -0.00775   0.00000  Uiso   1.00
C141   C     0.42534   0.80938  -0.00584   0.00000  Uiso   1.00
C142   C     0.52628   0.86005  -0.00125   0.00000  Uiso   1.00
C143   C     0.66586   0.80937  -0.00804   0.00000  Uiso   1.00
C144   C     0.33295   0.66650  -0.00832   0.00000  Uiso   1.00
C145   C     0.75932   0.76039   0.00290   0.00000  Uiso   1.00
C146   C     0.80858   0.95282  -0.00543   0.00000  Uiso   1.00
C147   C     0.95042   0.95559   0.00702   0.00000  Uiso   1.00
C148   C     0.70963   0.71143   0.00685   0.00000  Uiso   1.00
C149   C     0.80914   0.90963  -0.00749   0.00000  Uiso   1.00
C150   C     0.80942   0.86074  -0.00544   0.00000  Uiso   1.00
C151   C     0.95199   0.80839   0.00681   0.00000  Uiso   1.00
C152   C     0.80881   0.99995  -0.00024   0.00000  Uiso   1.00
C153   C     0.70918   0.80907  -0.00762   0.00000  Uiso   1.00
C154   C     0.80832   0.71018   0.00860   0.00000  Uiso   1.00
C155   C     0.90843   0.91089   0.00392   0.00000  Uiso   1.00
C156   C     0.90918   0.80981   0.00625   0.00000  Uiso   1.00
C157   C     0.86031   0.81045   0.00439   0.00000  Uiso   1.00
C158   C     0.80941   0.75991   0.00576   0.00000  Uiso   1.00
C159   C     0.75881   0.81003  -0.00470   0.00000  Uiso   1.00
C160   C     0.85987   0.86088   0.00061   0.00000  Uiso   1.00
C161   C     0.99918   0.80831   0.00708   0.00000  Uiso   1.00
C162   C     0.66582   0.66824   0.00866   0.00000  Uiso   1.00
Li3    Na    0.69797   0.59116   0.09624   0.00000  Uiso   1.00
loop_
_geom_bond_atom_site_label_1
_geom_bond_atom_site_label_2
_geom_bond_distance
_geom_bond_site_symmetry_2
_ccdc_geom_bond_type
C1     C4      1.400   .     D
C1     C15     1.430   .     S
C1     C14     1.435   .     S
C2     C5      1.232   .     T
C2     C8      1.337   .     S
C3     C11     1.231   .     T
C3     C90     1.340   .     S
C4     C18     1.232   .     D
C5     C6      1.395   .     S
C6     C15     1.435   .     S
C6     C16     1.427   .     D
C7     C12     1.233   .     D
C7     C17     1.339   .     D
C8     C64     1.233   .     T
C9     C15     1.396   .     D
C9     C53     1.233   1_455 D
C10    C14     1.394   .     D
C10    C116    1.233   1_545 S
C11    C16     1.401   .     S
C12    C13     1.397   .     D
C13    C16     1.422   .     S
C13    C14     1.435   .     S
C17    C27     1.233   .     D
C18    C147    1.339   1_445 S
C19    C22     1.398   .     S
C19    C33     1.428   .     S
C19    C32     1.427   .     D
C20    C23     1.234   .     T
C20    C26     1.339   .     S
C21    C29     1.233   .     T
C21    C108    1.341   .     S
C22    C36     1.230   .     T
C23    C24     1.397   .     S
C24    C33     1.437   .     S
C24    C34     1.427   .     D
C25    C30     1.233   .     D
C25    C35     1.337   .     D
C26    C82     1.235   .     T
C27    C33     1.397   .     D
C28    C32     1.390   .     S
C28    C134    1.231   1_545 T
C29    C34     1.398   .     S
C30    C31     1.391   .     D
C31    C34     1.424   .     S
C31    C32     1.435   .     S
C35    C45     1.232   .     D
C36    C111    1.340   1_545 S
C37    C40     1.402   .     S
C37    C51     1.433   .     S
C37    C50     1.426   .     D
C38    C41     1.234   .     T
C38    C44     1.339   .     S
C39    C47     1.231   .     T
C39    C72     1.338   1_655 T
C40    C54     1.232   .     T
C41    C42     1.398   .     S
C42    C51     1.434   .     S
C42    C52     1.434   .     D
C43    C48     1.233   .     D
C43    C53     1.339   .     D
C44    C100    1.234   .     T
C45    C51     1.396   .     D
C46    C50     1.393   .     S
C46    C152    1.232   1_545 S
C47    C52     1.400   .     S
C48    C49     1.397   .     D
C49    C52     1.425   .     S
C49    C50     1.438   .     S
C53    C9      1.233   1_655 D
C54    C129    1.340   1_545 S
C55    C58     1.396   .     S
C55    C69     1.430   .     S
C55    C68     1.426   .     D
C56    C59     1.234   .     T
C56    C62     1.340   .     S
C57    C65     1.231   .     D
C57    C144    1.339   .     D
C58    C72     1.230   .     T
C59    C60     1.396   .     S
C60    C69     1.442   .     D
C60    C70     1.430   .     S
C61    C66     1.233   .     D
C61    C71     1.337   .     D
C62    C118    1.234   .     T
C63    C69     1.395   .     S
C63    C107    1.233   1_455 S
C64    C68     1.394   .     S
C65    C70     1.399   .     D
C66    C67     1.397   .     D
C67    C70     1.428   .     S
C67    C68     1.428   .     S
C71    C81     1.233   .     D
C72    C39     1.338   1_455 T
C73    C76     1.398   .     S
C73    C87     1.429   .     S
C73    C86     1.431   .     D
C74    C77     1.234   .     D
C74    C80     1.337   .     D
C75    C83     1.234   .     T
C75    C162    1.342   .     S
C76    C90     1.232   .     T
C77    C78     1.394   .     D
C78    C87     1.440   .     S
C78    C88     1.425   .     S
C79    C84     1.235   .     T
C79    C89     1.339   .     S
C80    C136    1.232   .     D
C81    C87     1.393   .     D
C82    C86     1.395   .     S
C83    C88     1.400   .     S
C84    C85     1.392   .     S
C85    C88     1.429   .     D
C85    C86     1.436   .     S
C89    C99     1.237   .     T
C91    C94     1.399   .     S
C91    C105    1.430   .     D
C91    C104    1.430   .     S
C92    C95     1.238   .     T
C92    C98     1.341   .     S
C93    C101    1.231   .     T
C93    C126    1.339   1_655 D
C94    C108    1.233   .     T
C95    C96     1.395   .     S
C96    C105    1.432   .     S
C96    C106    1.431   .     D
C97    C102    1.234   .     T
C97    C107    1.338   .     S
C98    C154    1.238   .     T
C99    C105    1.396   .     S
C100   C104    1.394   .     S
C101   C106    1.396   .     S
C102   C103    1.395   .     S
C103   C106    1.431   .     S
C103   C104    1.440   .     D
C107   C63     1.233   1_655 S
C109   C112    1.399   .     S
C109   C123    1.427   .     S
C109   C122    1.431   .     D
C110   C113    1.232   .     D
C110   C116    1.337   .     D
C111   C119    1.232   .     T
C111   C36     1.340   1_565 S
C112   C126    1.231   .     T
C113   C114    1.395   .     D
C114   C123    1.438   .     S
C114   C124    1.426   .     S
C115   C120    1.231   .     T
C115   C125    1.335   .     S
C116   C10     1.233   1_565 S
C117   C123    1.398   .     D
C117   C161    1.233   1_455 D
C118   C122    1.400   .     S
C119   C124    1.403   .     S
C120   C121    1.393   .     S
C121   C124    1.433   .     D
C121   C122    1.433   .     S
C125   C135    1.231   .     T
C126   C93     1.339   1_455 D
C127   C130    1.397   .     D
C127   C141    1.423   .     S
C127   C140    1.420   .     S
C128   C131    1.231   .     T
C128   C134    1.334   .     S
C129   C137    1.232   .     T
C129   C54     1.340   1_565 S
C130   C144    1.230   .     D
C131   C132    1.393   .     S
C132   C141    1.435   .     D
C132   C142    1.432   .     S
C133   C138    1.233   .     T
C133   C143    1.338   .     S
C134   C28     1.231   1_565 T
C135   C141    1.390   .     S
C136   C140    1.395   .     D
C137   C142    1.398   .     S
C138   C139    1.394   .     S
C139   C142    1.430   .     D
C139   C140    1.432   .     S
C143   C153    1.232   .     T
C145   C148    1.400   .     S
C145   C159    1.419   .     S
C145   C158    1.428   .     D
C146   C149    1.233   .     T
C146   C152    1.335   .     S
C147   C155    1.232   .     D
C147   C18     1.339   1_665 S
C148   C162    1.234   .     T
C149   C150    1.390   .     S
C150   C159    1.436   .     D
C150   C160    1.431   .     S
C151   C156    1.234   .     D
C151   C161    1.339   .     D
C152   C46     1.232   1_565 S
C153   C159    1.394   .     S
C154   C158    1.395   .     S
C155   C160    1.399   .     D
C156   C157    1.395   .     D
C157   C160    1.437   .     S
C157   C158    1.438   .     S
C161   C117    1.233   1_655 D
