# Supplementary material for: Chemical properties of superatomic Li3O clusters from a density functional theory perspective: formation of chloride and adsorption behavior on graphynes
Source: Phys Chem Chem Phys. 2024 Mar 19;26(15):11708–14. doi: 10.1039/d3cp05478k (PMC11022547; doi:10.1039/d3cp05478k)
Supplement: CP-026-D3CP05478K-s001 [file CP-026-D3CP05478K-s001.zip › Na@GY.cif]

data_Na-GY
_audit_creation_date              2024-01-23
_audit_creation_method            'Materials Studio'
_symmetry_space_group_name_H-M    'P1'
_symmetry_Int_Tables_number       1
_symmetry_cell_setting            triclinic
loop_
_symmetry_equiv_pos_as_xyz
  x,y,z
_cell_length_a                    20.8593
_cell_length_b                    20.8593
_cell_length_c                    21.1036
_cell_angle_alpha                 90.0000
_cell_angle_beta                  90.0000
_cell_angle_gamma                 120.0000
loop_
_atom_site_label
_atom_site_type_symbol
_atom_site_fract_x
_atom_site_fract_y
_atom_site_fract_z
_atom_site_U_iso_or_equiv
_atom_site_adp_type
_atom_site_occupancy
C1     C    -0.00032   0.06919   0.49473   0.00000  Uiso   1.00
C2     C     0.26326   0.26491   0.50325   0.00000  Uiso   1.00
C3     C     0.06894   0.00033   0.49468   0.00000  Uiso   1.00
C4     C    -0.00244   0.26355   0.49708   0.00000  Uiso   1.00
C5     C     0.06852   0.06913   0.49489   0.00000  Uiso   1.00
C6     C     0.26301  -0.00262   0.49478   0.00000  Uiso   1.00
C7     C     0.19428  -0.00360   0.49465   0.00000  Uiso   1.00
C8     C    -0.00370   0.19471   0.49587   0.00000  Uiso   1.00
C9     C     0.13612   0.13815   0.49593   0.00000  Uiso   1.00
C10    C     0.13657  -0.00100   0.49465   0.00000  Uiso   1.00
C11    C    -0.00164   0.13684   0.49511   0.00000  Uiso   1.00
C12    C     0.19442   0.19750   0.49874   0.00000  Uiso   1.00
C13    C     0.33099   0.06742   0.49507   0.00000  Uiso   1.00
C14    C     0.59717   0.26504   0.49590   0.00000  Uiso   1.00
C15    C     0.40312   0.00162   0.49494   0.00000  Uiso   1.00
C16    C     0.33132   0.26300   0.50317   0.00000  Uiso   1.00
C17    C     0.40097   0.06950   0.49494   0.00000  Uiso   1.00
C18    C     0.59669  -0.00165   0.49675   0.00000  Uiso   1.00
C19    C     0.52825  -0.00213   0.49558   0.00000  Uiso   1.00
C20    C     0.32960   0.19398   0.49876   0.00000  Uiso   1.00
C21    C     0.46847   0.13887   0.49500   0.00000  Uiso   1.00
C22    C     0.47152   0.00205   0.49507   0.00000  Uiso   1.00
C23    C     0.32914   0.13481   0.49610   0.00000  Uiso   1.00
C24    C     0.52795   0.19728   0.49520   0.00000  Uiso   1.00
C25    C     0.66451   0.06845   0.49511   0.00000  Uiso   1.00
C26    C     0.92976   0.26568   0.49521   0.00000  Uiso   1.00
C27    C     0.73650   0.00248   0.49702   0.00000  Uiso   1.00
C28    C     0.66593   0.26459   0.49484   0.00000  Uiso   1.00
C29    C     0.73437   0.07028   0.49519   0.00000  Uiso   1.00
C30    C     0.93094   0.00050   0.49473   0.00000  Uiso   1.00
C31    C     0.86332   0.00188   0.49510   0.00000  Uiso   1.00
C32    C     0.66443   0.19564   0.49434   0.00000  Uiso   1.00
C33    C     0.80162   0.13945   0.49435   0.00000  Uiso   1.00
C34    C     0.80537   0.00378   0.49582   0.00000  Uiso   1.00
C35    C     0.66307   0.13593   0.49431   0.00000  Uiso   1.00
C36    C     0.86060   0.19844   0.49435   0.00000  Uiso   1.00
C37    C     0.00168   0.40336   0.49678   0.00000  Uiso   1.00
C38    C     0.26503   0.59684   0.50692   0.00000  Uiso   1.00
C39    C     0.06760   0.33132   0.50095   0.00000  Uiso   1.00
C40    C    -0.00157   0.59694   0.49494   0.00000  Uiso   1.00
C41    C     0.06940   0.40131   0.50080   0.00000  Uiso   1.00
C42    C     0.26433   0.33388   0.50764   0.00000  Uiso   1.00
C43    C     0.19566   0.33320   0.50600   0.00000  Uiso   1.00
C44    C    -0.00200   0.52854   0.49507   0.00000  Uiso   1.00
C45    C     0.13853   0.46872   0.50391   0.00000  Uiso   1.00
C46    C     0.13517   0.33011   0.50425   0.00000  Uiso   1.00
C47    C     0.00217   0.47181   0.49560   0.00000  Uiso   1.00
C48    C     0.19712   0.52801   0.50544   0.00000  Uiso   1.00
C49    C     0.33428   0.40240   0.51334   0.00000  Uiso   1.00
C50    C     0.59921   0.59676   0.51297   0.00000  Uiso   1.00
C51    C     0.40097   0.33085   0.50707   0.00000  Uiso   1.00
C52    C     0.33373   0.59674   0.51292   0.00000  Uiso   1.00
C53    C     0.40328   0.40084   0.51298   0.00000  Uiso   1.00
C54    C     0.59726   0.33376   0.49884   0.00000  Uiso   1.00
C55    C     0.52855   0.33245   0.50219   0.00000  Uiso   1.00
C56    C     0.33440   0.52946   0.51697   0.00000  Uiso   1.00
C57    C     0.47236   0.46806   0.51649   0.00000  Uiso   1.00
C58    C     0.46834   0.32965   0.50485   0.00000  Uiso   1.00
C59    C     0.33560   0.47058   0.51722   0.00000  Uiso   1.00
C60    C     0.53199   0.52768   0.51650   0.00000  Uiso   1.00
C61    C     0.66630   0.40281   0.49884   0.00000  Uiso   1.00
C62    C     0.93055   0.59909   0.49494   0.00000  Uiso   1.00
C63    C     0.73548   0.33414   0.49484   0.00000  Uiso   1.00
C64    C     0.66919   0.59908   0.50707   0.00000  Uiso   1.00
C65    C     0.73501   0.40289   0.49589   0.00000  Uiso   1.00
C66    C     0.93160   0.33554   0.49511   0.00000  Uiso   1.00
C67    C     0.86412   0.33698   0.49430   0.00000  Uiso   1.00
C68    C     0.67041   0.53172   0.50486   0.00000  Uiso   1.00
C69    C     0.80277   0.47212   0.49519   0.00000  Uiso   1.00
C70    C     0.80442   0.33564   0.49432   0.00000  Uiso   1.00
C71    C     0.66762   0.47151   0.50219   0.00000  Uiso   1.00
C72    C     0.86119   0.53160   0.49500   0.00000  Uiso   1.00
C73    C     0.00265   0.73705   0.49478   0.00000  Uiso   1.00
C74    C     0.26548   0.92958   0.49478   0.00000  Uiso   1.00
C75    C     0.06855   0.66479   0.49505   0.00000  Uiso   1.00
C76    C    -0.00035   0.93109   0.49468   0.00000  Uiso   1.00
C77    C     0.07046   0.73458   0.49478   0.00000  Uiso   1.00
C78    C     0.26477   0.66546   0.50264   0.00000  Uiso   1.00
C79    C     0.19570   0.66400   0.49838   0.00000  Uiso   1.00
C80    C     0.00095   0.86343   0.49466   0.00000  Uiso   1.00
C81    C     0.13953   0.80159   0.49465   0.00000  Uiso   1.00
C82    C     0.13625   0.66313   0.49594   0.00000  Uiso   1.00
C83    C     0.00359   0.80575   0.49466   0.00000  Uiso   1.00
C84    C     0.19848   0.86052   0.49465   0.00000  Uiso   1.00
C85    C     0.33463   0.73529   0.50265   0.00000  Uiso   1.00
C86    C     0.59874   0.93063   0.50073   0.00000  Uiso   1.00
C87    C     0.40324   0.66621   0.51293   0.00000  Uiso   1.00
C88    C     0.33528   0.93150   0.49506   0.00000  Uiso   1.00
C89    C     0.40322   0.73496   0.50692   0.00000  Uiso   1.00
C90    C     0.59763   0.66574   0.51333   0.00000  Uiso   1.00
C91    C     0.52941   0.66438   0.51722   0.00000  Uiso   1.00
C92    C     0.33693   0.86381   0.49595   0.00000  Uiso   1.00
C93    C     0.47208   0.80285   0.50541   0.00000  Uiso   1.00
C94    C     0.47050   0.66548   0.51696   0.00000  Uiso   1.00
C95    C     0.33612   0.80437   0.49838   0.00000  Uiso   1.00
C96    C     0.53134   0.86148   0.50386   0.00000  Uiso   1.00
C97    C     0.66614   0.73571   0.50765   0.00000  Uiso   1.00
C98    C     0.93089   0.93160   0.49489   0.00000  Uiso   1.00
C99    C     0.73705   0.66874   0.50318   0.00000  Uiso   1.00
C100   C     0.66873   0.93245   0.50086   0.00000  Uiso   1.00
C101   C     0.73513   0.73681   0.50326   0.00000  Uiso   1.00
C102   C     0.93262   0.66906   0.49507   0.00000  Uiso   1.00
C103   C     0.86523   0.67090   0.49610   0.00000  Uiso   1.00
C104   C     0.66993   0.86487   0.50421   0.00000  Uiso   1.00
C105   C     0.80253   0.80568   0.49874   0.00000  Uiso   1.00
C106   C     0.80606   0.67044   0.49876   0.00000  Uiso   1.00
C107   C     0.66682   0.80438   0.50599   0.00000  Uiso   1.00
C108   C     0.86185   0.86404   0.49594   0.00000  Uiso   1.00
Na109  Na    0.44439   0.55553   0.61477   0.00000  Uiso   1.00
loop_
_geom_bond_atom_site_label_1
_geom_bond_atom_site_label_2
_geom_bond_distance
_geom_bond_site_symmetry_2
_ccdc_geom_bond_type
C1     C5      1.437   .     D
C1     C11     1.425   .     S
C1     C30     1.433   1_455 D
C2     C42     1.431   .     S
C2     C16     1.440   .     D
C2     C12     1.424   .     S
C3     C5      1.440   .     S
C3     C10     1.425   .     S
C3     C76     1.445   1_545 S
C4     C39     1.440   .     D
C4     C8      1.423   .     S
C4     C26     1.438   1_455 S
C5     C9      1.425   .     S
C6     C13     1.440   .     D
C6     C7      1.424   .     S
C6     C74     1.441   1_545 D
C7     C10     1.232   .     T
C8     C11     1.229   .     T
C9     C12     1.229   .     T
C13    C17     1.439   .     S
C13    C23     1.426   .     S
C14    C54     1.434   .     S
C14    C28     1.439   .     S
C14    C24     1.429   .     D
C15    C17     1.439   .     S
C15    C22     1.422   .     S
C15    C88     1.439   1_545 S
C16    C51     1.437   .     S
C16    C20     1.425   .     S
C17    C21     1.428   .     D
C18    C25     1.439   .     D
C18    C19     1.423   .     S
C18    C86     1.437   1_545 S
C19    C22     1.229   .     T
C20    C23     1.231   .     T
C21    C24     1.230   .     D
C25    C29     1.439   .     S
C25    C35     1.423   .     S
C26    C66     1.438   .     D
C26    C36     1.423   .     S
C26    C4      1.438   1_655 S
C27    C29     1.438   .     D
C27    C34     1.423   .     S
C27    C100    1.440   1_545 D
C28    C63     1.451   .     D
C28    C32     1.423   .     S
C29    C33     1.423   .     S
C30    C31     1.425   .     S
C30    C1      1.433   1_655 D
C30    C98     1.437   1_545 S
C31    C34     1.229   .     T
C32    C35     1.232   .     T
C33    C36     1.230   .     T
C37    C41     1.437   .     D
C37    C47     1.423   .     S
C37    C66     1.439   1_455 D
C38    C78     1.437   .     D
C38    C52     1.440   .     S
C38    C48     1.427   .     S
C39    C41     1.442   .     S
C39    C46     1.424   .     S
C40    C75     1.440   .     D
C40    C44     1.422   .     S
C40    C62     1.439   1_455 S
C41    C45     1.426   .     S
C42    C49     1.449   .     D
C42    C43     1.426   .     S
C43    C46     1.231   .     T
C44    C47     1.229   .     T
C45    C48     1.230   .     T
C49    C53     1.456   .     S
C49    C59     1.411   .     S
C50    C90     1.456   .     D
C50    C64     1.442   .     S
C50    C60     1.424   .     S
C51    C53     1.442   .     D
C51    C58     1.419   .     S
C52    C87     1.450   .     D
C52    C56     1.413   .     S
C53    C57     1.424   .     S
C54    C61     1.440   .     D
C54    C55     1.422   .     S
C55    C58     1.229   .     T
C56    C59     1.241   .     T
C57    C60     1.244   .     T
C61    C65     1.434   .     S
C61    C71     1.421   .     S
C62    C102    1.438   .     S
C62    C72     1.428   .     D
C62    C40     1.439   1_655 S
C63    C65     1.439   .     S
C63    C70     1.423   .     S
C64    C99     1.437   .     D
C64    C68     1.419   .     S
C65    C69     1.429   .     D
C66    C67     1.423   .     S
C66    C37     1.439   1_655 D
C67    C70     1.232   .     T
C68    C71     1.229   .     T
C69    C72     1.230   .     D
C73    C77     1.441   .     S
C73    C83     1.423   .     S
C73    C102    1.440   1_455 T
C74    C88     1.436   .     S
C74    C84     1.420   .     D
C74    C6      1.441   1_565 D
C75    C77     1.436   .     S
C75    C82     1.430   .     S
C76    C80     1.425   .     S
C76    C3      1.445   1_565 S
C76    C98     1.440   1_455 S
C77    C81     1.420   .     D
C78    C85     1.457   .     S
C78    C79     1.429   .     S
C79    C82     1.232   .     T
C80    C83     1.232   .     T
C81    C84     1.229   .     D
C85    C89     1.437   .     D
C85    C95     1.429   .     S
C86    C100    1.441   .     D
C86    C96     1.426   .     S
C86    C18     1.437   1_565 S
C87    C89     1.440   .     S
C87    C94     1.413   .     S
C88    C92     1.430   .     S
C88    C15     1.439   1_565 S
C89    C93     1.427   .     S
C90    C97     1.450   .     S
C90    C91     1.411   .     S
C91    C94     1.240   .     T
C92    C95     1.233   .     T
C93    C96     1.230   .     T
C97    C101    1.431   .     D
C97    C107    1.426   .     S
C98    C108    1.425   .     S
C98    C30     1.437   1_565 S
C98    C76     1.440   1_655 S
C99    C101    1.440   .     S
C99    C106    1.425   .     S
C100   C104    1.424   .     S
C100   C27     1.440   1_565 D
C101   C105    1.425   .     S
C102   C103    1.425   .     S
C102   C73     1.440   1_655 T
C103   C106    1.231   .     T
C104   C107    1.231   .     T
C105   C108    1.229   .     T
